# Supplementary material for: Novel Genes Affecting the Interaction between the Cabbage Whitefly and Arabidopsis Uncovered by Genome-Wide Association Mapping
Source: PLoS One. 2015 Dec 23;10(12):e0145124. doi: 10.1371/journal.pone.0145124 (PMC4689410; doi:10.1371/journal.pone.0145124)
Supplement: S1 Table — (XLSX) [file pone.0145124.s001.xlsx]

## Sheet: Table S1
						Survival (%)		Oviposition rate (eggs·female-1·day-1)
ABRC Stock number
	Accession	Latitude	Longitude	Country	n	Average	SE	Average	SE
CS22689	RRS-10	41.5609	-86.4251	USA	3	100	0	3	0.194482
CS28007	Aa-0	50.9167	9.57073	GER	3	93.3333	0.0666667	2.57566	0.130768
CS28013	Alst-1	54.8	-2.4333	UK	2	100	0	1.45714	0.0571429
CS28014	Amel-1	53.448	5.73	NED	3	26.6667	0.0666667	0.181406	0.110345
CS28017	An-2	51.2167	4.4	BEL	3	66.6667	0.176383	1.70952	0.307539
CS28018	Ang-0	50.3	5.3	BEL	1	100	**	1.57143	**
CS28049	Ann-1	45.9	6.13028	FRA	3	53.3333	0.0666667	1.16667	0.160162
CS28051	Arby-1	59.4308	16.7999	SWE	3	40	0	1.2381	0.133998
CS28053	Ba-1	56.5459	-4.79821	UK	3	100	0	4.41905	0.668908
CS28054	Baa-1	51.3333	6.1	NED	3	86.6667	0.0666667	2.4	0.104778
CS28063	Be-1	49.6803	8.6161	GER	3	100	0	1.41905	0.0686772
CS28064	Benk-1	52	5.675	NED	3	93.3333	0.0666667	3.57354	0.263997
CS28090	Blh-2	48	19	CZE	3	13.3333	0.0666667	0.539683	0.220515
CS28091	Boot-1	54.4	-3.2667	UK	3	100	0	1.73333	0.138341
CS28097	Bs-2	47.5	7.5	SUI	3	100	0	3	0.281396
CS28099	Bsch-0	40.0167	8.6667	GER	3	100	0	2.84762	0.0251976
CS28108	Bu-8	50.5	9.5	GER	3	93.3333	0.0666667	1.53862	0.118519
CS28128	Ca-0	50.2981	8.26607	GER	3	100	0	2.5619	0.0937986
CS28133	Cha-0	46.0333	7.1167	SUI	3	100	0	1.51429	0.492667
CS28135	Chat-1	48.0717	1.33867	FRA	3	100	0	2.28571	0.0494872
CS28140	CIBC-2	51.4083	-0.6383	UK	3	46.6667	0.0666667	0.615646	0.145306
CS28141	CIBC-4	51.4083	-0.6383	UK	3	40	0	0.557823	0.156906
CS28142	CIBC-5	51.4083	-0.6383	UK	3	100	0	2.17143	0.239614
CS28158	Cit-0	43.3779	2.54038	FRA	3	86.6667	0.0666667	2.42646	0.231233
CS28160	Cnt-1	51.3	1.1	UK	*	*	*	*	*
CS28163	Co-2	40.12	-8.25	POR	3	100	0	2.08571	0.173793
CS28165	Co-4	40.12	-8.25	POR	3	100	0	0.914286	0.131966
CS28181	CSHL-5	40.8585	-73.4675	USA	3	100	0	1.98095	0.0908514
CS28193	Com-1	49.416	2.823	FRA	3	86.6667	0.0666667	1.68783	0.0800674
CS28200	Da-0	49.8724	8.65081	GER	3	53.3333	0.0666667	1.09014	0.498282
CS28201	Da(1)-12	NA	NA	CZE	3	33.3333	0.0666667	0.487528	0.156331
CS28202	Db-0	50.3055	8.324	GER	3	94.4444	0.0555556	4.89264	0.305907
CS28208	Di-1	47	5	FRA	3	100	0	5.2381	0.268193
CS28210	Do-0	50.7224	8.2372	GER	3	60	0.11547	1.08825	0.234697
CS28214	Dra-2	49.4167	16.2667	CZE	3	100	0	1.24762	0.0908514
CS28217	Ede-1	52.0333	5.66667	NED	3	40	0	0.557823	0.118609
CS28236	Ep-0	50.1721	8.38912	GER	3	46.6667	0.176383	1.17309	0.597461
CS28241	Es-0	60.1997	24.5682	FIN	2	100	0	2.27143	0.814286
CS28243	Est-0	58.3	25.3	RUS	3	100	0	3.22857	0.14094
CS28252	Fi-1	50.5	8.0167	GER	3	100	0	4.27619	0.215289
CS28268	Fr-4	50.1102	8.6822	GER	3	0	0	0.0761905	0.0380952
CS28274	Ga-2	50.3	8	GER	3	100	0	1.64762	0.168493
CS28277	Ge-1	46.5	6.08	SUI	3	86.6667	0.0666667	1.87937	0.126081
CS28279	Gel-1	51.0167	5.86667	NED	3	53.3333	0.176383	1.08598	0.367432
CS28280	Gie-0	50.584	8.67825	GER	3	53.3333	0.0666667	0.858844	0.0551346
CS28282	Go-0	51.5338	9.9355	GER	3	100	0	1.53333	0.13435
CS28326	Gr-5	47	15.5	AUT	3	93.3333	0.0666667	2.13228	0.206669
CS28332	Gu-1	50.3	8	GER	2	100	0	1.95714	0.357143
CS28336	Ha-0	52.3721	9.73569	GER	3	100	0	1.37143	0.289028
CS28343	Hau-0	55.675	12.5686	DEN	3	93.3333	0.0666667	2.61058	0.181595
CS28344	Hey-1	51.25	5.9	NED	3	100	0	1.09524	0.0415133
CS28345	Hh-0	54.4175	9.88682	GER	3	93.3333	0.0666667	2.59683	0.130275
CS28350	Hn-0	51.3472	8.28844	GER	3	13.3333	0.0666667	0.190476	0.109971
CS28364	Je-0	50.927	11.587	GER	2	90	0.1	2.62063	0.493651
CS28369	Jl-3	49.2	16.6166	CZE	3	100	0	1.74286	0.0436436
CS28373	Jm-1	49	15	CZE	3	100	0	2.2	0.11547
CS28382	Kelsterbach-2	50.0667	8.5333	GER	3	86.6667	0.0666667	1.24339	0.172992
CS28394	Kl-5	50.95	6.9666	GER	3	100	0	2.10476	0.214656
CS28395	Kn-0	54.8969	23.8924	LTU	3	100	0	2.6	0.174574
CS28407	KNO-11	41.2816	-86.621	USA	3	36.6667	0.0881917	0.761905	0.0952381
CS28419	Kr-0	51.3317	6.55934	GER	3	93.3333	0.0666667	1.42646	0.0306878
CS28420	Kro-0	50.0742	8.96617	GER	3	93.3333	0.0666667	2.11534	0.162188
CS28423	Krot-2	49.631	11.5722	GER	3	100	0	1.65714	0.214444
CS28454	Li-3	50.3833	8.0666	GER	3	93.3333	0.0666667	1.55132	0.220106
CS28457	Li-5:2	50.3833	8.0666	GER	3	80	0	2.50794	0.167984
CS28459	Li-6	50.3833	8.0666	GER	3	100	0	2.3619	0.171693
CS28461	Li-7	50.3833	8.0666	GER	3	100	0	3.45714	0.157359
CS28490	Mc-0	54.6167	-2.3	UK	3	100	0	3.90476	0.0503953
CS28492	Mh-0	50.95	7.5	POL	3	86.6667	0.0666667	1.82222	0.117475
CS28495	Mnz-0	50.001	8.26664	GER	3	93.3333	0.0666667	3.00952	0.119333
CS28510	N4	61.36	34.15	RUS	3	13.3333	0.0666667	0.790476	0.138778
CS28513	N7	61.36	34.15	RUS	3	100	0	2.28571	0.0918443
CS28527	Nc-1	48.6167	6.25	FRA	3	100	0	2.60952	0.0908514
CS28550	NFC-20	51.4083	-0.6383	UK	3	6.66667	0.0666667	1.34921	0.361584
CS28564	No-0	51.0581	13.2995	GER	3	0	0	0	0
CS28568	Nok-1	52.24	4.45	NED	3	100	0	2.14286	0.0857143
CS28573	Nw-0	50.5	8.5	GER	3	100	0	1.69524	0.0251976
CS28575	Nw-2	50.5	8.5	GER	3	53.3333	0.0666667	1.01701	0.145545
CS28578	Nz1	-37.7871	175.283	NZL	3	86.6667	0.0666667	1.84444	0.273845
CS28580	Ob-1	50.2	8.5833	GER	3	100	0	3.11429	0.181453
CS28583	Old-1	53.1667	8.2	GER	3	100	0	1.51429	0.0285714
CS28587	Or-0	50.3827	8.01161	GER	3	40	0	1.85034	0.106262
CS28595	Pa-2	38.07	13.22	ITA	3	93.3333	0.0666667	2.61905	0.158508
CS28610	PHW-10	51.2878	0.0565	UK	3	66.6667	0.0666667	1.46958	0.0664937
CS28613	PHW-13	51.2878	0.0565	UK	3	60	0.11547	0.894936	0.157327
CS28614	PHW-14	51.2878	0.0565	UK	3	60	0.11547	1.18273	0.307594
CS28620	PHW-20	51.2878	0.0565	UK	3	100	0	1.53333	0.0624518
CS28622	PHW-22	51.4167	-1.7167	UK	3	93.3333	0.0666667	4.62116	0.606885
CS28626	PHW-26	50.6728	-3.8404	UK	3	100	0	2.08571	0.28619
CS28628	PHW-28	50.35	-3.5833	UK	3	73.3333	0.0666667	2.57804	0.232567
CS28631	PHW-31	51.4666	-3.2	UK	3	100	0	2.69524	0.0937986
CS28633	PHW-33	52.25	4.5667	NED	3	100	0	3.2	0.190238
CS28635	PHW-35	48.6103	2.3086	FRA	3	13.3333	0.0666667	0.390476	0.129304
CS28636	PHW-36	48.6103	2.3086	FRA	3	100	0	2.4381	0.0530263
CS28637	PHW-37	48.6103	2.3086	FRA	3	100	0	2.02857	0.146617
CS28640	Pla-0	41.5	2.25	ESP	3	100	0	1.30476	0.224568
CS28645	Pn-0	48.0653	-2.96591	FRA	3	100	0	1.98095	0.290593
CS28650	Pog-0	49.2655	-123.206	CAN	3	33.3333	0.0666667	1.54422	0.158227
CS28651	Pr-0	50.1448	8.60706	GER	3	100	0	2.10476	0.417747
CS28663	Pu2-24	49.42	16.36	CZE	3	40	0.11547	0.738095	0.0629941
CS28685	Rhen-1	51.9667	5.56667	NED	3	66.6667	0.133333	2.07105	0.204003
CS28692	Rou-0	49.4424	1.09849	FRA	2	90	0.1	1.71111	0.0603175
CS28713	RRS-7	41.5609	-86.4251	USA	3	100	0	2.75238	0.0779557
CS28720	S96	NA	NA	UNK	3	100	0	4.35238	0.462567
CS28724	Sapporo-0	43.0553	141.346	JPN	3	100	0	1.97143	0.256082
CS28725	Sav-0	49.1833	15.8833	CZE	3	100	0	3.05714	0.210603
CS28729	Sei-0	46.5438	11.5614	ITA	3	66.6667	0.0666667	1.96429	0.317436
CS28732	Sg-1	47.6667	9.5	GER	3	80	0.11547	3.04471	0.41572
CS28734	Sh-0	51.6832	10.2144	GER	3	100	0	2.50476	0.117031
CS28739	Si-0	50.8738	8.02341	GER	3	100	0	1.4381	0.0530263
CS28743	Sp-0	52.5339	13.181	GER	3	86.6667	0.0666667	3.39683	0.156599
CS28750	Ste-0	52.6058	11.8558	GER	3	93.3333	0.0666667	3.38836	0.455104
CS28758	Tha-1	52.08	4.3	NED	3	100	0	1.53333	0.0624518
CS28759	Ting-1	56.5	14.9	SWE	3	60	0.11547	2.10166	0.0717796
CS28760	Tiv-1	41.96	12.8	ITA	3	86.6667	0.0666667	2.31323	0.329228
CS28779	Tscha-1	47.0748	9.9042	AUT	3	20	0	0.603175	0.104086
CS28780	Tsu-0	34.43	136.31	JPN	3	100	0	0.704762	0.0579311
CS28786	Ty-0	56.4278	-5.23439	UK	2	10	0.1	1.49048	1.03333
CS28787	Uk-1	48.0333	7.7667	GER	4	100	0	2.2	0.0895947
CS28788	Uk-2	48.0333	7.7667	GER	4	90	0.057735	3.61905	0.272474
CS28795	Utrecht	52.0918	5.1145	NED	4	100	0	2.40714	0.0713094
CS28800	Ven-1	52.0333	5.55	NED	4	85	0.05	1.77857	0.151476
CS28804	Wa-1	52.3	21	POL	4	90	0.1	0.6625	0.0921851
CS28808	Wag-3	51.9666	5.6666	NED	4	100	0	0.85	0.070349
CS28809	Wag-4	51.9666	5.6666	NED	4	95	0.05	2.12619	0.179332
CS28810	Wag-5	51.9666	5.6666	NED	2	100	0	1.68571	0.114286
CS28812	WAR	41.7302	-71.2825	USA	4	100	0	1.92857	0.128041
CS28814	Wc-2	52.6	10.0667	GER	4	95	0.05	3.56429	0.181218
CS28822	Wl-0	47.9299	10.8134	GER	4	95	0.05	1.85952	0.170783
CS28823	Ws	52.3	30	RUS	4	70	0.057735	0.833333	0.0740445
CS28833	Wt-3	52.3	9.3	GER	4	100	0	2.37143	0.0709508
CS28847	Zu-1	47.3667	8.55	SUI	4	85	0.05	2.03889	0.297974
CS28848	Ors-1	44.7203	22.3955	ROU	4	95	0.05	4.27222	0.14826
CS28849	Ors-2	44.7203	22.3955	ROU	4	55	0.0957427	1.31066	0.0979004
CS76083	11ME1.32	42.093	-86.359	USA	4	100	0	4.07143	0.288675
CS76084	11PNA4.101	42.0945	-86.3253	USA	4	100	0	6.24286	0.449716
CS76085	328PNA054	42.0945	-86.3253	USA	4	100	0	1.99286	0.175885
CS76086	627ME-4Y1	42.093	-86.359	USA	4	100	0	1.78571	0.202871
CS76087	Ag-0	45	1.3	FRA	4	95	0.05	2.44365	0.125148
CS76088	Alc-0	40.31	-3.22	ESP	4	100	0	1.75714	0.0965387
CS76089	ALL1-2	45.2667	1.48333	FRA	4	100	0	2.73571	0.106506
CS76090	ALL1-3	45.2667	1.48333	FRA	3	80	0.11547	1.65503	0.0330593
CS76091	An-1	51.2167	4.4	BEL	4	100	0	4.52143	0.401252
CS76092	App1-16	56.3333	15.9667	SWE	4	100	0	1.40714	0.219578
CS76093	BÃ¥1-2	56.4	12.9	SWE	4	95	0.05	3.19524	0.193019
CS76094	Bay-0	49	11	GER	4	100	0	2.87857	0.201483
CS76095	Belmonte-4-94	42.1167	12.4833	ITA	4	100	0	2.23571	0.0867987
CS76096	Bg-2	47.6479	-122.305	USA	4	100	0	2.57857	0.0913802
CS76097	Bla-1	41.6833	2.8	ESP	4	70	0.129099	0.688322	0.132888
CS76098	Blh-1	48	19	CZE	4	100	0	2.90714	0.21361
CS76099	Bor-1	49.4013	16.2326	CZE	4	85	0.05	2.28651	0.216014
CS76100	Bor-4	49.4013	16.2326	CZE	4	55	0.15	1.77211	0.0908988
CS76101	Br-0	49.2	16.6166	CZE	4	100	0	4.59286	0.404797
CS76102	BrÃ¶1-6	56.3	16	SWE	4	100	0	2.94286	0.173401
CS76103	Bu-0	50.5	9.5	GER	4	100	0	2.37143	0.0680136
CS76104	BUI	48.3667	0.933333	FRA	4	100	0	3.28571	0.16413
CS76105	Bur-0	54.1	-6.2	IRL	4	85	0.05	4.64683	0.112869
CS76106	C24	41.25	-8.45	POR	4	90	0.057735	2.58889	0.135721
CS76107	CAM-16	48.2667	-4.58333	FRA	4	100	0	3.70714	0.306478
CS76108	CAM-61	48.2667	-4.58333	FRA	4	100	0	2.85714	0.0719032
CS76109	Can-0	29.2144	-13.4811	ESP	4	65	0.0957427	1.65037	0.421501
CS76110	Cen-0	49	0.5	FRA	4	100	0	2.30714	0.0978511
CS76111	CIBC-17	51.4083	-0.6383	UK	4	95	0.05	0.507143	0.0794325
CS76112	CLE-6	48.9167	-0.48333	FRA	4	100	0	1.27143	0.0675117
CS76113	Col-0	38.3	-92.3	USA	11	100	0	1.57143	0.0890648
CS76114	Ct-1	37.3	15	ITA	4	100	0	1.25	0.083605
CS76115	CUR-3	45	1.75	FRA	4	80	0	1.9127	0.244319
CS76116	Cvi-0	15.1111	-23.6167	CPV	11	100	0	2.37857	0.0548169
CS76117	Dra3-1	55.76	14.12	SWE	*	*	*	*	*
CS76118	DraII-1	49.4112	16.2815	CZE	*	*	*	*	*
CS76119	DraIV 1-14	49.4112	16.2815	CZE	4	95	0.05	2.75952	0.0513425
CS76120	DraIV 1-5	49.4112	16.2815	CZE	4	30	0.173205	0.869048	0.526104
CS76121	DraIV 1-7	49.4112	16.2815	CZE	4	100	0	1.44286	0.0444161
CS76122	DraIV 6-16	49.4112	16.2815	CZE	4	100	0	2.28571	0.117224
CS76123	DraIV 6-35	49.4112	16.2815	CZE	4	85	0.05	1.27937	0.294498
CS76124	Duk	49.1	16.2	CZE	4	100	0	2.60714	0.058757
CS76125	Eden-2	62.877	18.177	SWE	4	75	0.125831	1.66361	0.0922874
CS76126	Edi-0	56	-3	UK	4	90	0.057735	2.55556	0.130732
CS76127	Est-1	58.3	25.3	RUS	4	95	0.05	2.04524	0.135547
CS76128	FÃ¤b-4	63.0165	18.3174	SWE	4	95	0.05	1.56905	0.0722571
CS76129	Fei-0	40.5	-8.32	POR	4	45	0.05	0.470663	0.0216837
CS76130	FjÃ¤1-1	56.06	14.29	SWE	1	100	**	1.48571	**
CS76131	FjÃ¤1-2	56.06	14.29	SWE	4	100	0	1.82143	0.119167
CS76132	FjÃ¤1-5	56.06	14.29	SWE	4	100	0	3.10714	0.118019
CS76133	Ga-0	50.3	8	GER	4	90	0.1	1.25179	0.138609
CS76134	Gd-1	53.5	10.5	GER	4	95	0.05	1.2	0.0308607
CS76135	Ge-0	46.5	6.08	SUI	4	100	0	1.95	0.137705
CS76136	Got-7	51.5338	9.9355	GER	4	90	0.057735	1.6754	0.0809615
CS76137	Gr-1	47	15.5	AUT	4	80	0.2	1.25714	0.234738
CS76138	Gul1-2	56.3	16	SWE	4	100	0	4.15	0.274884
CS76139	Gy-0	49	2	FRA	4	95	0.05	2.67937	0.126805
CS76140	Hi-0	52	5	NED	4	35	0.0957427	0.834184	0.186431
CS76141	Hod	48.8	17.1	CZE	4	90	0.057735	2.34683	0.0784431
CS76142	Hov4-1	56.1	13.74	SWE	4	100	0	1.74286	0.186263
CS76143	Hovdala-2	56.1	13.74	SWE	4	95	0.05	3.39048	0.120656
CS76144	HR-5	51.4083	-0.6383	UK	4	85	0.05	2.54683	0.191402
CS76145	Hs-0	52.24	9.44	GER	2	100	0	1.95714	0.357143
CS76146	HSm	49.33	15.76	CZE	4	95	0.05	1.97857	0.14909
CS76147	In-0	47.5	11.5	AUT	4	30	0.057735	1.26531	0.104395
CS76148	JEA	43.6833	7.33333	FRA	4	95	0.05	1.73175	0.0916108
CS76149	Ka-0	47	14	AUT	4	100	0	1.49821	0.227796
CS76150	Kas-1	35	77	IND	4	100	0	1.79286	0.135212
CS76151	KBS-Mac-8	42.405	-85.398	USA	4	95	0.05	4.04683	0.46098
CS76152	Kelsterbach-4	50.0667	8.5333	GER	4	95	0.05	2.49286	0.0513425
CS76153	Kin-0	44.46	-85.37	USA	15	95.3333	0.0350057	1.92857	0.112255
CS76154	Kno-18	41.2816	-86.621	USA	3	100	0	2.41905	0.199546
CS76155	KÃ¶ln	51	7	GER	4	90	0.057735	3.78095	0.310067
CS76156	Kulturen-1	55.705	13.196	SWE	4	100	0	0.942857	0.0849169
CS76157	LAC-3	47.7	6.81667	FRA	4	90	0.1	1.01786	0.152906
CS76158	LAC-5	47.7	6.81667	FRA	4	95	0.05	1.48968	0.169524
CS76159	Lc-0	57	-4	UK	4	95	0.05	2.56667	0.0936777
CS76160	LDV-14	48.5167	-4.06667	FRA	*	*	*	*	*
CS76161	LDV-25	48.5167	-4.06667	FRA	4	100	0	1.22143	0.275625
CS76162	LDV-34	48.5167	-4.06667	FRA	2	90	0.1	1.96667	0.347619
CS76163	LDV-58	48.5167	-4.06667	FRA	4	100	0	2.13571	0.107143
CS76164	Ler-1	47.984	10.8719	GER	15	81.3333	0.0631451	0.809524	0.051022
CS76165	LI-OF-095	40.7777	-72.9069	USA	4	85	0.0957427	1.11825	0.197415
CS76166	Liarum	55.95	13.85	SWE	4	100	0	1.38571	0.108484
CS76167	LillÃ¶-1	56.1512	15.7844	SWE	4	30	0.238048	0.897619	0.115495
CS76168	Lip-0	50	19.3	POL	4	90	0.1	1.35	0.0759296
CS76169	Lis-1	56	14.7	SWE	4	100	0	2.55	0.163455
CS76170	Lis-2	56	14.7	SWE	4	100	0	3.47857	0.199105
CS76171	Lisse	52.25	4.5667	NED	4	65	0.15	0.899887	0.0412002
CS76172	LL-0	41.59	2.49	ESP	4	100	0	1.77143	0.150735
CS76173	Lm-2	48	0.5	FRA	4	100	0	1.72143	0.105865
CS76174	Lom1-1	56.09	13.9	SWE	4	95	0.05	1.2381	0.100113
CS76175	LÃ¶v-5	62.801	18.079	SWE	4	95	0.05	2.13413	0.0807225
CS76176	Lp2-2	49.38	16.81	CZE	4	95	0.05	3.24365	0.107049
CS76177	Lp2-6	49.38	16.81	CZE	4	100	0	1.16429	0.123649
CS76178	Lund	55.71	13.2	SWE	*	*	*	*	*
CS76179	Lz-0	46	3.3	FRA	4	50	0.057735	0.247449	0.0682448
CS76180	Map-42	42.166	-86.412	USA	4	50	0.057735	0.603316	0.0771622
CS76181	MIB-15	47.3833	5.31667	FRA	4	100	0	1.69286	0.199105
CS76182	MIB-22	47.3833	5.31667	FRA	4	90	0.057735	1.49921	0.1164
CS76183	MIB-28	47.3833	5.31667	FRA	4	100	0	1.32143	0.0693752
CS76184	MIB-84	47.3833	5.31667	FRA	4	100	0	2.17857	0.101267
CS76185	MNF-Che-2	43.5251	-86.1843	USA	4	100	0	1.3	0.20947
CS76186	MNF-Jac-32	43.5187	-86.1739	USA	4	100	0	3.14286	0.277746
CS76187	MNF-Pot-48	43.595	-86.2657	USA	4	100	0	1.7	0.316765
CS76188	MNF-Pot-68	43.595	-86.2657	USA	4	100	0	2.24286	0.217124
CS76189	MOG-37	48.6667	-4.06667	FRA	4	100	0	2.48571	0.346999
CS76190	Mr-0	44.15	9.65	ITA	2	100	0	2.45714	0.971429
CS76191	Mrk-0	49	9.3	GER	4	100	0	2.42857	0.131449
CS76192	Mt-0	32.34	22.46	LIB	4	50	0.057735	1.77806	0.201218
CS76193	Mz-0	50.3	8.3	GER	4	100	0	3.67143	0.335334
CS76194	N13	61.36	34.15	RUS	4	100	0	1.4	0.0968904
CS76195	Na-1	47.5	1.5	FRA	4	95	0.05	2.08413	0.137088
CS76196	NC-6	35	-79.18	USA	4	100	0	1.05714	0.126168
CS76197	Nd-1	50	10	SUI	4	100	0	3.48571	0.494184
CS76198	NFA-10	51.4083	-0.6383	UK	4	100	0	1.72857	0.112183
CS76199	NFA-8	51.4083	-0.6383	UK	2	100	0	1.92857	0.385714
CS76200	Ã–mÃ2-1	56.14	15.78	SWE	4	100	0	2.03571	0.226291
CS76201	Ã–r-1	56.45	16.11	SWE	4	83.3333	0.166667	1.34821	0.0826524
CS76202	Ost-0	60.25	18.37	SWE	4	100	0	1.16429	0.17394
CS76203	Oy-0	60.23	6.13	NOR	2	100	0	1.55714	0.0142857
CS76204	Pa-1	38.07	13.22	ITA	*	*	*	*	*
CS76205	PAR-3	46.65	-0.25	FRA	3	80	0.11547	1.40159	0.68167
CS76206	PAR-4	46.65	-0.25	FRA	4	80	0	1.55556	0.238975
CS76207	PAR-5	46.65	-0.25	FRA	4	70	0.238048	1.33651	0.30008
CS76208	Paw-3	42.148	-86.431	USA	4	30	0.238048	0.759524	0.290603
CS76209	Pent-1	43.7623	-86.3929	USA	4	100	0	3.51429	0.287376
CS76210	Per-1	58	56.3167	RUS	4	100	0	2.2	0.116642
CS76211	Petergof	59	29	RUS	4	75	0.05	1.36806	0.0601679
CS76212	PHW-34	48.6103	2.3086	FRA	4	75	0.05	1.36012	0.228932
CS76213	Pna-17	42.0945	-86.3253	USA	4	55	0.0957427	1.46613	0.301903
CS76214	Pro-0	43.25	-6	ESP	4	90	0.057735	2.12619	0.129735
CS76215	Pu2-23	49.42	16.36	CZE	3	93.3333	0.0666667	1.88571	0.681734
CS76216	Ra-0	46	3.3	FRA	4	90	0.057735	1.85873	0.188502
CS76217	Rak-2	49	16	CZE	4	100	0	1.92143	0.196699
CS76218	Ren-1	48.5	-1.41	FRA	4	45	0.0957427	2.24277	0.208932
CS76219	Rev-2	55.7	13.4	SWE	4	100	0	1.56429	0.0632187
CS76220	Rmx-A180	42.036	-86.511	USA	4	100	0	2.08571	0.20833
CS76221	ROM-1	45.5333	4.85	FRA	4	55	0.05	1.03061	0.0985588
CS76222	Rsch-4	56.3	34	RUS	4	90	0.057735	2.2	0.0640059
CS76223	Sanna-2	62.69	18	SWE	2	70	0.1	1.42063	0.134921
CS76224	Sap-0	49.49	14.24	CZE	4	100	0	2.84286	0.0340068
CS76225	Sav-0	49.1833	15.8833	CZE	4	50	0.057735	0.774235	0.107756
CS76226	Se-0	38.3333	-3.53333	ESP	4	100	0	2.81429	0.0540848
CS76227	Shahdara	38.35	68.48	TJK	4	100	0	2.51429	0.0508432
CS76228	SLSP-30	43.665	-86.496	USA	2	70	0.1	1.0873	0.198413
CS76229	Sparta-1	55.7097	13.0489	SWE	4	100	0	2.45714	0.0404061
CS76230	Sq-8	51.4083	-0.6383	UK	4	100	0	1.71429	0.126168
CS76231	St-0	59	18	SWE	4	95	0.05	2.13968	0.13684
CS76232	Ste-3	42.03	-86.514	USA	4	80	0	2.48413	0.129845
CS76233	T1040	55.6494	13.2147	SWE	4	100	0	2.25714	0.0349927
CS76234	T1060	55.6472	13.2225	SWE	4	65	0.0957427	1.58702	0.0970171
CS76235	T1080	55.6561	13.2178	SWE	4	85	0.15	2.11531	0.354701
CS76236	T1110	55.6	13.2	SWE	4	100	0	2.22857	0.234738
CS76237	T1130	55.6	13.2	SWE	*	*	*	*	*
CS76238	T510	55.7936	13.1233	SWE	4	100	0	2.04286	0.104654
CS76239	T540	55.7967	13.1044	SWE	2	90	0.1	1.8127	0.155556
CS76240	T620	55.7	13.2	SWE	4	100	0	2.33571	0.0985438
CS76241	T690	55.8378	13.3092	SWE	*	*	*	*	*
CS76242	Ta-0	49.5	14.5	CZE	4	100	0	4.18571	0.256215
CS76243	TÃ…D 01	62.8714	18.3447	SWE	4	50	0.129099	1.768	0.518913
CS76244	Tamm-2	60	23.5	FIN	4	100	0	2.56429	0.129034
CS76245	TDr-1	55.7683	14.1386	SWE	4	100	0	2.04286	0.176319
CS76246	TDr-17	55.7717	14.1206	SWE	*	*	*	*	*
CS76247	TDr-18	55.7714	14.1208	SWE	4	100	0	2.42857	0.140456
CS76248	TDr-3	55.7686	14.1381	SWE	4	85	0.05	2.2246	0.0993248
CS76249	TDr-8	55.7706	14.1342	SWE	4	90	0.057735	2.96984	0.102783
CS76250	Tomegap-2	55.7	13.2	SWE	4	100	0	3.00714	0.131125
CS76251	Tottarp-2	55.95	13.85	SWE	4	75	0.05	2.34623	0.316116
CS76252	TOU-A1-115	46.6667	4.11667	FRA	2	100	0	2.44286	0.214286
CS76253	TOU-A1-116	46.6667	4.11667	FRA	4	100	0	1.75714	0.265345
CS76254	TOU-A1-12	46.6667	4.11667	FRA	4	100	0	3.13571	0.106506
CS76255	TOU-A1-43	46.6667	4.11667	FRA	4	90	0.057735	1.84603	0.281239
CS76256	TOU-A1-62	46.6667	4.11667	FRA	4	100	0	1.87143	0.130149
CS76257	TOU-A1-67	46.6667	4.11667	FRA	4	95	0.05	2.51984	0.0296214
CS76258	TOU-A1-96	46.6667	4.11667	FRA	4	75	0.125831	1.43844	0.153493
CS76259	TOU-C-3	46.6667	4.11667	FRA	4	100	0	1.99286	0.141602
CS76260	TOU-E-11	46.6667	4.11667	FRA	4	100	0	2.65714	0.0494872
CS76261	TOU-H-12	46.6667	4.11667	FRA	4	87.5	0.125	0.715079	0.0846532
CS76262	TOU-H-13	46.6667	4.11667	FRA	4	100	0	1.80714	0.0457366
CS76263	TOU-I-17	46.6667	4.11667	FRA	4	100	0	1.77857	0.0852168
CS76264	TOU-I-2	46.6667	4.11667	FRA	4	100	0	1.36429	0.0928571
CS76265	TOU-I-6	46.6667	4.11667	FRA	4	25	0.05	0.408163	0.0272109
CS76266	TOU-J-3	46.6667	4.11667	FRA	4	83.75	0.0554339	1.66168	0.070908
CS76267	TOU-K-3	46.6667	4.11667	FRA	4	100	0	1.81429	0.0340068
CS76268	Ts-1	41.7194	2.93056	ESP	4	100	0	2.38571	0.0553283
CS76269	UduI 1-34	49.2771	16.6314	CZE	4	95	0.05	2.60159	0.0455365
CS76270	UKID101	53.2	-1.4	UK	4	100	0	3.06429	0.14112
CS76271	UKID22	54.7	-3.4	UK	2	100	0	1.51429	0.114286
CS76272	UKID37	51.3	1.1	UK	4	100	0	3.6	0.178047
CS76273	UKID48	54.7	-2.7	UK	4	40	0.141421	0.651927	0.110059
CS76274	UKID80	54.7	-2.9	UK	4	55	0.15	1.79286	0.177237
CS76275	UKNW06-059	54.4	-3	UK	4	35	0.125831	0.355867	0.128641
CS76276	UKNW06-060	54.4	-3	UK	4	100	0	1.55	0.177425
CS76277	UKNW06-386	54.6	-3.1	UK	4	45	0.189297	2.34184	0.191654
CS76278	UKNW06-436	54.7	-3.4	UK	4	100	0	1.95714	0.0297381
CS76279	UKNW06-460	54.7	-3.4	UK	4	95	0.05	2.0119	0.0517823
CS76280	UKSE06-062	51.3	0.5	UK	4	100	0	2.86429	0.0575876
CS76281	UKSE06-192	51.3	0.5	UK	4	100	0	2.67857	0.0891189
CS76282	UKSE06-272	51.3	0.4	UK	4	85	0.05	1.30476	0.0226712
CS76283	UKSE06-278	51.3	0.4	UK	4	70	0.129099	1.7337	0.0563113
CS76284	UKSE06-349	51.3	0.4	UK	2	100	0	2.98571	0.1
CS76285	UKSE06-351	51.3	0.4	UK	4	95	0.05	2.1246	0.0375037
CS76286	UKSE06-414	51.3	0.4	UK	4	95	0.05	2.33492	0.166379
CS76287	UKSE06-429	51.3	0.4	UK	4	95	0.05	1.52698	0.0839021
CS76288	UKSE06-466	51.2	0.4	UK	4	100	0	1.77857	0.247814
CS76289	UKSE06-482	51.2	0.6	UK	4	10	0.057735	1.10952	0.330224
CS76290	UKSE06-520	51.3	1.1	UK	4	100	0	1.98571	0.0553283
CS76291	UKSE06-628	51.1	0.4	UK	4	100	0	1.99286	0.121988
CS76292	UKSW06-202	50.4	-4.9	UK	4	95	0.05	1.76429	0.130084
CS76293	Ull2-3	56.0648	13.9707	SWE	3	93.3333	0.0666667	2.10053	0.290138
CS76294	Ull2-5	56.0648	13.9707	SWE	4	80	0	1.54762	0.0639862
CS76295	Ull3-4	56.06	13.97	SWE	2	90	0.1	1.58889	0.0968254
CS76296	Uod-7	48.3	14.45	AUT	4	100	0	1.95	0.0563939
CS76297	Van-0	49.3	-123	CAN	4	100	0	2.64286	0.0340068
CS76298	VÃ¥r2-1	55.58	14.334	SWE	3	93.3333	0.0666667	2.00317	0.170397
CS76299	VOU-1	46.65	0.166667	FRA	4	80	0.0816497	1.9498	0.0726984
CS76300	VOU-2	46.65	0.166667	FRA	4	90	0.1	1.80893	0.355871
CS76301	Wei-0	47.25	8.26	SUI	4	100	0	4.47143	0.773938
CS76302	Wil-1	54.6833	25.3167	LTU	4	100	0	2.12857	0.165985
CS76303	Ws-0	52.3	30	RUS	13	83.8462	0.0500493	2.15694	0.172649
CS76304	Wt-5	52.3	9.3	GER	4	95	0.05	1.61984	0.338576
CS76305	Yo-0	37.45	-119.35	USA	4	100	0	2.50714	0.0913802
CS76306	Zdr-6	49.3853	16.2544	CZE	4	40	0.141421	1.30839	0.111884
CS76307	ZdrI 2-24	49.3853	16.2544	CZE	4	80	0.0816497	1.01468	0.0810234
CS76308	ZdrI 2-25	49.3853	16.2544	CZE	4	85	0.0957427	2.1131	0.114984
* seeds of this accessions did not germinate in any of the experiments
** plants grew poorly and were only big enough to be tested in one experiment
