# Supplementary material for: Novel Genes Affecting the Interaction between the Cabbage Whitefly and Arabidopsis Uncovered by Genome-Wide Association Mapping
Source: PLoS One. 2015 Dec 23;10(12):e0145124. doi: 10.1371/journal.pone.0145124 (PMC4689410; doi:10.1371/journal.pone.0145124)
Supplement: S2 Table — (XLSX) [file pone.0145124.s002.xlsx]

## Sheet: Table S2
Locus	AGI code	gene location	Gene assignment	Involved in	T-DNA mutant tested
S1	AT1G72950	sign. SNP	TIR-NBS class of disease resistance protein	response to stress (LRR protein) / signal transduction
S1	AT1G72960	< 10 kb, suff. LD	Root hair defective 3 GTP-binding protein (RHD3)	unknown
S2	AT3G06880	sign. SNP	Transducin/WD-40 repeat-containing protein	unknown
S3	AT5G18065	< 10 kb, suff. LD	Hypothetical protein	unknown
S3	AT5G18070	sign. SNP	Phosphoacetylglucosamine mutase (DRT101)	DNA or RNA metabolism / other / response to (a)biotic stimulus / response to stress
S4	AT5G26110	< 10 kb, suff. LD	TP53 regulating kinase	cell organization and biogenesis / other / protein metabolism / transport
S4	AT5G26114	sign. SNP	Hypothetical protein	unknown
S4	AT5G26120	< 10 kb, suff. LD	Alpha-L-arabinofuranosidase 2 (ASD2)	other
S5	AT5G56310	< 10 kb, suff. LD	Pentatricopeptide repeat-containing protein	unknown
S6	AT5G59700	sign. SNP	Putative receptor-like protein kinase	cell organization and histogenesis (cell wall organization) / DNA or RNA metabolism / other
OR1	AT1G07330	sign. SNP	Hypothetical protein	unknown
OR2	AT1G32180	sign. SNP	Cellulose synthase-like D6 (CSLD6)	cellulose biosynthesis
OR3	AT1G32390	sign. SNP	Hypothetical protein	unknown
OR3	AT1G32400	< 10 kb, suff. LD	Tobamovirus multiplication 2A protein (TOM2A)	other
OR3	AT1G32410	< 10 kb, suff. LD	Vacuolar protein sorting 55 (VPS55) family protein	transport
OR4	AT1G33390	< 10 kb, suff. LD	Fasciated stem 4 (FAS4)	unknown
OR4	AT1G33400	sign. SNP	Tetratricopeptide repeat-containing protein (TPR9)	other
OR4	AT1G33410	< 10 kb, suff. LD	Suppressor of auxin resistance 1 (SAR1)	development
OR5	AT2G23050	< 10 kb, suff. LD	Naked pins in Yuc mutants 4 (NPY4)	cell wall macromolecule metabolism
OR5	AT2G23060	< 10 kb, suff. LD	Acyl-CoA N-acyltransferases (NAT) family protein	metabolism
OR5	AT2G23067	sign. SNP	protein kinase family protein (CKA4)	unknown
OR6	AT2G24750	sign. SNP	Pseudogene	unknown
OR7	AT2G23100	sign. SNP	Cysteine/Histidine-rich C1 domain family protein	oxidation-reduction
OR8	AT3G23255	< 10 kb, suff. LD	Hypothetical protein	unknown
OR8	AT3G23270	sign. SNP	Regulator of chromosome condensation (RCC1) family with FYVE zinc finger domain	cell wall modification / development
OR8	AT3G23290	< 10 kb, suff. LD	Light sensitive hypocotyls 4 (LSH4)	development
OR9	AT3G25180	sign. SNP	Cytochrome P450, family 82, subfamily G, polypeptide 1 (CYP82G1)	oxidation-reduction / terpene biosynthesis
OR10	AT3G42560	sign. SNP	Pentatricopeptide repeat family protein	unknown
OR11	AT3G43700	sign. SNP	BTB-POZ and math domain (BPM6)	abiotic stress
OR13	AT3G48340	sign. SNP	Cysteine endopeptidase 2 (CEP2)	protein metabolism
OR14	AT3G53960	sign. SNP	Major facilitator protein	transport
OR15	AT4G10380	sign. SNP	NOD26-like intrinsic protein 5.1 (NIP5.1)	transport
OR16	AT4G15340	sign. SNP	Pentacyclic triterpene synthase 1 (PEN1)	triterpenoid biosynthesis	yes
OR17	AT4G33160	< 10 kb, suff. LD	F-box family protein	protein metabolism
OR17	AT4G33170	sign. SNP	Tetratricopeptide repeat (TPR)-like family protein	unknown	yes
OR17	AT4G33180	< 10 kb, suff. LD	Alpha/beta-hydrolases family protein	unknown
OR17	AT4G33200	< 10 kb, suff. LD	Myosin XI-15 (XI-15)	other
OR18	AT4G38620	sign. SNP	MYB domain protein 4 (MYB4)	phenylpropanoid metabolism / response to JA & SA
OR18	AT4G38630	sign. SNP	Multiubiquitin chain binding protein 1 (MCB1)	leaf senescence / development / other
OR19	AT4G38780	sign. SNP	Hypothetical protein	other
OR19	AT4G38790	< 10 kb, suff. LD	Hypothetical protein	protein metabolism
OR19	AT4G38810	sign. SNP	Hypothetical protein	unknown
OR19	AT4G38830	< 10 kb, suff. LD	Cysteine-rich like receptor-like protein kinase 26 (CRK26)	other
OR20	AT4G38930	sign. SNP	Ubiquitin fusion degradation UFD1 family protein	protein metabolism
OR20	AT4G38950	sign. SNP	ATP binding microtubule motor family protein	other
OR21	AT5G19140	sign. SNP	Aluminum induced protein with YGL and LRDR motifs (AILP1)	response to auxin
OR21	AT5G19150	< 10 kb, suff. LD	pfkB-like carbohydrate kinase family protein	unknown
OR22	At5G22490	< 10 kb, suff. LD	Hypothetical protein	other
OR22	AT5G22500	sign. SNP	Fatty acid reductase 1 (FAR1)	oxidation reduction / other	yes
OR22	AT5G22510	< 10 kb, suff. LD	Alkaline/neutral invertase E (INV-E)	sucrose catabolism / starch metabolism
OR22	AT5G22520	sign. SNP	Hypothetical protein	unknown
OR22	AT5G22540	< 10 kb, suff. LD	Plant protein of unknown function (DUF247)	ethylene biosynthesis, response to ABA	yes
OR23	AT5G35753	< 10 kb, suff. LD	Hypothetical protein	unknown
OR23	AT5G35756	sign. SNP	Copia-like retrotransposon family	unknown
OR24	AT5G37500	sign. SNP	Gated outwardly-rectifying K+ channel (GORK)	response to JA/ABA	yes
OR25	AT5G39710	sign. SNP	Embryo defective 2745 (EMB2745)	development
OR26	AT5G52882	sign. SNP	Hypothetical protein	unknown
