# Supplementary material for: Novel Genes Affecting the Interaction between the Cabbage Whitefly and Arabidopsis Uncovered by Genome-Wide Association Mapping
Source: PLoS One. 2015 Dec 23;10(12):e0145124. doi: 10.1371/journal.pone.0145124 (PMC4689410; doi:10.1371/journal.pone.0145124)
Supplement: S3 Table — (XLSX) [file pone.0145124.s003.xlsx]

## Sheet: Table S3
SALK line	T-DNA in gene	Forward primer (5' > 3')	Reverse primer (3' > 5')
SALK_018285C	AT4G15340	TTCAAGAAAGCTTCTTGGGAG	CTACACACCCTTGATCGGAAA
SALK_043048C	AT4G33170	ACACACGCACGTATCCTAACC	GCTTCTTCTCTTCCTGAAGGC
SALK_068605C	AT5G22500	CAAGGTTTGCAGCCTAGTCAC	GCACCATAAAACGCAGTCACT
SALK_113262C	AT5G22540	TCCTTTTGGAAAACCAGGTTC	GGAGCTTTGACGTCAAAAAGA
SALK_144737C	AT5G37500	GGAGACATCTCCATCATTTGC	GATTGTGCGGAAACAAGAAAC
